# Supplementary material for: Neuromedin B identified as a therapeutic target for atopic dermatitis: evidence from Mendelian randomization and PCR validation
Source: Front Med (Lausanne). 2025 Nov 19;12:1660249. doi: 10.3389/fmed.2025.1660249 (PMC12672242; doi:10.3389/fmed.2025.1660249)
Supplement: Supplementary file 1 [file Data_Sheet_1.zip]

Archive with 3 entries (2 files):
- Supplementary Material/
- Supplementary Material/MR leave−one−out sensitivity analysis .pdf
- Supplementary Material/supplement tables.xlsx
